# Supplementary material for: Design and Validation of Virtual Reality Task for Neuro-Rehabilitation of Distal Upper Extremities
Source: Int J Environ Res Public Health. 2022 Jan 27;19(3):1442. doi: 10.3390/ijerph19031442 (PMC8835157; doi:10.3390/ijerph19031442)
Supplement: Supplementary file 1 [file ijerph-19-01442-s001.zip]

Archive with 1 entries (1 files):
- ijerph-1529836-supplementary.pdf
